# Supplementary material for: Extensive Phenotypic Variation among Allelic T-DNA Inserts in Arabidopsis thaliana
Source: PLoS One. 2012 Sep 13;7(9):e44981. doi: 10.1371/journal.pone.0044981 (PMC3441624; doi:10.1371/journal.pone.0044981)
Supplement: Table S1 — Mean values of each measured trait in each line. Standard errors are in parentheses. (XLSX) [file pone.0044981.s001.xlsx]

## Sheet: Sheet1
Table S1. Mean values of each measured trait in each line. Standard errors are in parentheses.
Locus: AT1G11060
SALK Line ID	Insertion #	Insertion Location	Germination percentage	Early rosette diameter (mm)	Rosette diameter at bolting (mm)	Rosette leaf number	Branch number	Filled fruit	Aborted fruit	Total flowers	Percent aborted fruit	Biomass (g)
SALK_000755c	Multiple	Exon	67	26.65 (1.55)	33.07 (1.55)	21.78 (1.09)	2.59 (0.29)	18.29 (0.82)	4.18 (1.14)	24.71 (1.68)	14.8 (2.8)	0.038 (0.003)
SALK_064701c	Single	UTR	72	26.61 (2.52)	31.93 (2.32)	26.09 (0.83)	2.28 (0.31)	16.72 (1.63)	4.28 (1.11)	22.50 (2.37)	16.6 (2.9)	0.036 (0.005)
SALK_065229c	Mutiple	Exon	93	25.19 (1.87)	33.28 (1.34)	23.86 (1.78)	2.79 (0.46)	19.53 (1.68)	4.53 (1.13)	25.84 (2.95)	14.2 (2.1)	0.036 (0.004)
SALK_065856c	Single	Exon	97	30.16 (1.72)	36.58 (1.64)	22.31 (0.87)	2.80 (0.27)	19.95 (1.35)	3.20 (0.46)	24.60 (1.64)	12.6 (1.5)	0.048 (0.004)
SALK_068953c	Single	Exon	80	15.57 (1.40)	18.82 (1.58)	14.30 (1.00)	1.75 (0.17)	10.56 (1.60)	1.88 (0.60)	13.50 (1.88)	13.5 (3.5)	0.019 (0.004)
SALK_076791c	Single	Intron	72	24.75 (2.12)	33.96 (2.22)	23.14 (1.06)	3.00 (0.56)	18.75 (2.38)	3.69 (1.04)	23.31 (3.29)	13.4 (2.1)	0.034 (0.003)
SALK_108385c	Single	Exon	65	22.91 (1.86)	32.39 (2.04)	21.31 (0.94)	2.39 (0.27)	18.89 (1.96)	4.67 (0.81)	24.89 (2.49)	17.6 (2.5)	0.036 (0.004)
Locus: AT4G00210
SALK_056726c	Multiple	Intron	85	29.25 (1.78)	36.33 (1.91)	22.81 (1.23)	3.06 (0.47)	22.44 (1.90)	4.17 (0.82)	28.61 (2.52)	14.3 (2.1)	0.043 (0.003)
SALK_067808c	Multiple	Intron	85	24.41 (1.77)	30.41 (1.57)	21.27 (0.63)	2.47 (0.26)	19.47 (2.19)	3.84 (1.16)	24.42 (3.10)	12.3 (2.4)	0.032 (0.003)
SALK_076504c	Multiple	Exon	75	21.39(2.18)	28.71 (2.38)	24.50 (0.65)	2.31 (0.27)	16.38 (2.28)	3.88 (1.19)	22.06 (3.48)	16.0 (3.6)	0.033 (0.006)
SALK_082957c	Single	UTR	77	26.38 (1.79)	34.64 (1.56)	23.50 (0.92)	2.15 (0.27)	17.35 (1.79)	2.65 (0.53)	21.20 (2.32)	13.2 (2.9)	0.033 (0.003)
SALK_126485c	Multiple	Exon	57	24.31 (1.90)	32.56 (2.08)	25.83 (0.95)	1.94 (0.24)	17.22 (1.55)	2.28 (0.43)	20.22 (1.84)	10.3 (1.8)	0.038 (0.004)
SALK_128165c	Single	Exon	38	25.77 (2.26)	33.31 (2.15)	22.92 (1.14)	2.13 (0.26)	15.07 (1.75)	3.40 (1.04)	20.20 (1.70)	16.5 (5.2)	0.033 (0.004)
Columbia			50	22.90 (2.71)	30.80 (2.12)	22.11 (0.99)	3.00 (0.59)	18.75 (2.32)	5.33 (1.43)	26.42 (4.14)	17.8 (2.4)	0.034 (0.004)
